# Supplementary material for: Effects of Highly Pathogenic Porcine Reproductive and Respiratory Syndrome Virus Infection on the Surface Glycoprofiling of Porcine Pulmonary Microvascular Endothelial Cells
Source: Viruses. 2022 Nov 20;14(11):2569. doi: 10.3390/v14112569 (PMC9695484; doi:10.3390/v14112569)
Supplement: Supplementary file 1 [file viruses-14-02569-s001.zip]

Archive with 1 entries (1 files):
- viruses-2035814-supplementary.pdf
